# Supplementary material for: Enhanced CXCR4 Expression Associates with Increased Gene Body 5-Hydroxymethylcytosine Modification but not Decreased Promoter Methylation in Colorectal Cancer
Source: Cancers (Basel). 2020 Feb 26;12(3):539. doi: 10.3390/cancers12030539 (PMC7139960; doi:10.3390/cancers12030539)
Supplement: Supplementary file 1 [file cancers-12-00539-s001.zip]

Archive with 17 entries (16 files):
- Figure S1.docx
- __MACOSX/
- __MACOSX/._Figure S1.docx
- Figure S2.docx
- __MACOSX/._Figure S2.docx
- Figure S3.docx
- __MACOSX/._Figure S3.docx
- Figure S4.docx
- __MACOSX/._Figure S4.docx
- Table S1.xlsx
- __MACOSX/._Table S1.xlsx
- Table S2.xlsx
- __MACOSX/._Table S2.xlsx
- Table S3.xls
- __MACOSX/._Table S3.xls
- Table S4.docx
- __MACOSX/._Table S4.docx
