# Supplementary material for: Enhanced CXCR4 Expression Associates with Increased Gene Body 5-Hydroxymethylcytosine Modification but not Decreased Promoter Methylation in Colorectal Cancer
Source: Cancers (Basel). 2020 Feb 26;12(3):539. doi: 10.3390/cancers12030539 (PMC7139960; doi:10.3390/cancers12030539)
Supplement: Supplementary file 1 [file cancers-12-00539-s001.zip › Table S1.xlsx]

## Sheet: Patient characteristics qPCR
Patient data used in qPCR analysis
Control patients
ID	Gender	Race	Age
1	M	White	68
2	F	White	70
3	F	AA	65
4	F	White	60
Cancer patients
ID	Gender	Race	Age	Case diagnosis	History of Diabetes	Type of Diabetes	BMI	Tumor 1: Tumor Location	Tumor 1: tumor differentiation:	Tumor 1: tumor size (mm)	AJCC Classification/Staging	History of alcohol use	History of tobacco use	Family history of colorectal cancer
1	M	White	66.2	CRC	Yes	Type 2	29.7909	Proximal/Right Colon (cecum to splenic flexure)	Moderately differentiated	5.0 x 4.0 x 3.5 cm	pT4, N2b,	No	No	-
2	M	AA	70.3	CRC	No	-	30.0541	Distal/Left Colon (splenic flexure to rectum)	Well differentiated to moderately differentiated	8.0 x 5.2 x 1.1 cm	pT3, pN1c	No	No	-
3	F	White	61.7	CRC,polyp	No	-	20.7549	Proximal/Right Colon (cecum to splenic flexure)	Poorly differentiated	9.0 x 7.2 x 1.3 cm	pT4a, N0	No	Yes	-
4	M	White	65.4	CRC	No	-	39.6299	Distal/Left Colon (splenic flexure to rectum)	Well differentiated	1.1 x 1.0 x 1.0 cm	pT1, NX	Yes	Yes	Yes
5	M	Asian	48.8	CRC	No	-	37.2487	Distal/Left Colon (splenic flexure to rectum)	Moderately differentiated	3.4 cm x 2.8 cm	pT3,pN0	No	Yes	-
6	M	White	78.5	CRC	not on file	-	25.8123	Proximal/Right Colon (cecum to splenic flexure)	Moderately differentiated	5.3 x 3.8 x 0.4 cm	pT3, N0	Yes	Yes	-

## Sheet: Descriptive Stats t-test
q-PCR of CXCR4
		CXCR4			β-actin
CXCR4 human		#1	#2	mean	#1	#2	mean	Delta CT	Fold change (FC) standardized to normal colon	mean FC	Standard error (ES)	ttest compared to normal colonocytes
	Whole tissue	33.52	33.46	33.4903	18.68	18.21	18.4641	2.99672e-05	0.0297095	0.128072	0.0447029	0.0125866
		32.81	32.55	32.6858	19.92	19.21	19.6082	0.000115677	0.114683
		32.38	30.75	31.7839	19.01	18.52	18.7857	0.000122222	0.121171
		31.66	31.96	31.8178	19.81	19.88	19.8454	0.000248863	0.246723
	Normal stroma (NS)	31.7	30.31	31.1663	19.8	19.59	19.6988	0.000353137	0.3501	0.18539	0.0561827	0.0173803
		33.79	32.35	33.2427	18.19	20.88	20.0878	0.000109649	0.108706
		33.18	32.3	32.8061	19.87	19.69	19.7828	0.000120117	0.119084
		30.67	30.73	30.7003	18	18.26	18.1358	0.00016509	0.16367
	Normal colonocytes (NC)	29	30.93	30.2662	19.55	19.22	19.3944	0.000533661	0.529072	1	0.24396	1
		29.6	29.49	29.546	19.26	18.68	18.999	0.000668356	0.662608
		29.51	28.99	29.2733	19.99	19.16	19.6339	0.00125385	1.24307
		28.25	29.02	28.6858	19.89	18.58	19.3788	0.00157883	1.56525
	Adjacent stroma (AS)	30.36	30.51	30.4369	21.63	20.29	21.1103	0.00155738	2.31598	0.702505	0.334299	0.536121
		31.89	30.97	31.5021	18.73	18.51	18.6242	0.000132848	0.197558
		30.4	30.56	30.4822	19.5	17.81	18.8895	0.000323773	0.481483
		32.69	30.85	32.0454	20.73	19.62	20.2792	0.0002871	0.426946
		32.41	31.53	32.0361	18.58	17.36	18.0953	6.35922e-05	0.094568
		29.77	29.27	29.5416	18.65	18.3	18.4856	0.000469702	0.698494
	Adjacent colonocytes (AC)	30.55	30.6	30.5752	20.73	19.36	20.2019	0.000753888	1.12111	1.23893	0.354324	0.634182
		30.7	30.7	30.7	19.43	18.71	19.1145	0.00032539	0.483887
		30.4	29.75	30.1113	18.68	17.55	18.2229	0.000263779	0.392265
		29.96	29.47	29.7357	19.19	20.8	20.2088	0.00135557	2.01587
		30.87	28.73	30.165	21.38	20.42	20.9784	0.00171619	2.55215
		30.72	30.91	30.8181	20.45	19.57	20.0761	0.000583879	0.868286
	Tumor stroma (TS)	28.44	27.86	28.179	19.77	19.31	19.5583	0.00254046	3.77791	1.96604	0.453885	0.145606
		28.5	29.8	29.2917	19.87	19.41	19.6583	0.00125903	1.87231
		30.5	28.61	29.8446	19.59	17.28	18.855	0.000491821	0.731386
		28.91	29.83	29.4421	20.1	18.72	19.5691	0.00106639	1.58582
		27.98	28.53	28.2811	17.17	19.98	19.1723	0.00181133	2.69362
		29.35	29.28	29.3154	18.95	18.97	18.96	0.000763338	1.13516
	tumor colonocytes (TC)	27.43	27.99	27.737	18.61	19.37	19.0395	0.00240871	3.58199	4.50044	0.689589	0.00416004
		28.94	28.5	28.7367	20.15	19.48	19.8535	0.00211789	3.14951
		28.44	28.8	28.6312	19.69	18.8	19.3126	0.00156607	2.32891
		27.96	27.86	27.9109	19.98	19.97	19.975	0.00408384	6.07308
		26.65	27.44	27.0984	19.86	18.04	19.2198	0.00424906	6.31877
		26.96	26.91	26.9352	18.65	19.06	18.8695	0.00373235	5.55038
CXCR4 human cell lines	HCT116	36.6	36.32	36.4668	22.44	22.46	22.45	6.03307e-05	0.0598119	0.0519302	0.00435894	0.0218563
		36.53	36.64	36.586	22.35	22.46	22.406	5.38759e-05	0.0534126
		36.47	36.77	36.6278	22.15	22.09	22.1203	4.29354e-05	0.0425662
		36.45	36.22	36.3396	22.24	22.17	22.2054	5.56155e-05	0.0551372
	SW480	28.66	28.52	28.5917	20.19	20.01	20.1028	0.00278348	2.75955	2.4124	0.195328	0.00803043
		29.13	28.5	28.8491	20.13	20.18	20.1552	0.00241476	2.394
		28.7	29.5	29.1548	20.22	20.3	20.2606	0.00210174	2.08366
		28.69	28.74	28.7152	20.12	20.27	20.1969	0.00272738	2.70393
	Caco2	34.71	34.93	34.8242	17.59	18.09	17.8616	7.82957e-06	0.00776223	0.00737574	0.000281232	0.0184601
		34.62	34.76	34.6917	17.75	17.62	17.6865	7.60177e-06	0.00753639
		34.58	34.92	34.76	17.82	17.37	17.6125	6.88783e-06	0.0068286
		34.96	34.23	34.6407	17.42	17.51	17.4657	6.75793e-06	0.00669982
	DLD1	40	40	40	17.53	17.61	17.5706	1.77037e-07	0.000175514	0.000225949	3.38464e-05	0.0179739
		39.89	39.78	39.836	17.46	17.87	17.6795	2.13904e-07	0.000212065
		39.75	39.16	39.485	17.91	17.64	17.7813	2.92787e-07	0.000290269
		40	39.41	39.735	17.35	17.49	17.4217	1.91885e-07	0.000190235
	t-test compared to normal colon
		CXCR4		P-value < 0.05
Whole tissue	Whole tissue	0.128072	0.0447029	0.0125866
Normal stroma (NS)	NS	0.18539	0.0561827	0.0173803
Normal colonocytes (NC)	NC	1	0.24396	1
Adjacent stroma (AS)	AS	0.702505	0.334299	0.536121
Adjacent colonocytes (AC)	AC	1.23893	0.354324	0.634182
Tumor stroma (TS)	TS	1.96604	0.453885	0.145606
Tumor colonocytes (TC)	TC	4.50044	0.689589	0.00416004
HCT116	HCT116	0.0519302	0	0.0218563
SW480	SW480	2.4124	0	0.00803043
Caco2	Caco2	0.00737574	0	0.0184601
DLD1	DLD1	0.000225949	0	0.0179739
		Avg fold change	ES	T-test

## Sheet: SPSS ANOVA multiple comparisons
Test of Homogeneity of Variances (p-value < 0.05)
	Levene Statistic	df1	df2	Sig.
Based on Mean	8.362	10	41	0
Based on Median	5.875	10	41	0
Based on Median and with adjusted df	5.875	10	19.072	0
Based on trimmed mean	7.832	10	41	0
ANOVA (p-value < 0.05)
Fold change
	Sum of Squares	df	Mean Square	F	Sig.
Between Groups	102.284	10	10.228	14.644	0
Within Groups	28.637	41	0.698
Total	130.92	51
		Multiple Comparisons Tukey Test (q-value < 0.05)
	Id	Mean difference	Std. Error	Sig.	Lower bound	Upper bound
1 Whole tissue	2	-0.0573183	0.590954	1	-2.07013	1.95549
	3	-0.871928	0.590954	0.92	-2.88474	1.14088
	4	-0.574434	0.539465	0.991	-2.41187	1.263
	5	-1.11086	0.539465	0.611	-2.94829	0.72658
	6	-1.83796	0.539465	0.049	-3.6754	-0.000529004
	7	-4.37237	0.539465	0	-6.2098	-2.53493
	8	0.0755715	0.590954	1	-1.93724	2.08838
	9	-2.35443	0.590954	0.011	-4.36724	-0.341619
	10	0.118072	0.590954	1	-1.89474	2.13088
	11	0.128072	0.590954	1	-1.88474	2.14088
2 Normal stromal	1	0.0573183	0.590954	1	-1.95549	2.07013
	3	-0.81461	0.590954	0.947	-2.82742	1.1982
	4	-0.517115	0.539465	0.996	-2.35455	1.32032
	5	-1.05354	0.539465	0.68	-2.89097	0.783898
	6	-1.88065	0.539465	0.049	-3.61808	0.0567893
	7	-4.31505	0.539465	0	-6.15248	-2.47761
	8	0.13289	0.590954	1	-1.87992	2.1457
	9	-2.29711	0.590954	0.014	-4.30992	-0.284301
	10	0.17539	0.590954	1	-1.83742	2.1882
	11	0.18539	0.590954	1	-1.82742	2.1982
3 Normal colonocytes	1	0.871928	0.590954	0.92	-1.14088	2.88474
	2	0.81461	0.590954	0.947	-1.1982	2.82742
	4	0.297495	0.539465	1	-1.53994	2.13493
	5	-0.238927	0.539465	1	-2.07636	1.59851
	6	-0.966036	0.539465	0.778	-2.80347	0.871399
	7	-3.50044	0.539465	0	-5.33787	-1.663
	8	0.9475	0.590954	0.872	-1.06531	2.96031
	9	-1.4825	0.590954	0.329	-3.49531	0.530309
	10	0.99	0.590954	0.839	-1.02281	3.00281
	11	1	0.590954	0.831	-1.01281	3.01281
4 Adjacent stromal	1	0.574434	0.539465	0.991	-1.263	2.41187
	2	0.517115	0.539465	0.996	-1.32032	2.35455
	3	-0.297495	0.539465	1	-2.13493	1.53994
	5	-0.536421	0.482512	0.988	-2.17987	1.10703
	6	-1.26353	0.482512	0.273	-2.90698	0.379921
	7	-3.79793	0.482512	0	-5.44139	-2.15448
	8	0.650005	0.539465	0.978	-1.18743	2.48744
	9	-1.77999	0.539465	0.065	-3.61743	0.0574404
	10	0.692505	0.539465	0.967	-1.14493	2.52994
	11	0.702505	0.539465	0.963	-1.13493	2.53994
5 Adjacent colonocytes	1	1.11086	0.539465	0.611	-0.72658	2.94829
	2	1.05354	0.539465	0.68	-0.783898	2.89097
	3	0.238927	0.539465	1	-1.59851	2.07636
	4	0.536421	0.482512	0.988	-1.10703	2.17987
	6	-0.727109	0.482512	0.909	-2.37056	0.916343
	7	-3.26151	0.482512	0	-4.90496	-1.61806
	8	1.18643	0.539465	0.518	-0.651009	3.02386
	9	-1.24357	0.539465	0.45	-3.08101	0.593862
	10	1.22893	0.539465	0.467	-0.608509	3.06636
	11	1.23893	0.539465	0.455	-0.598509	3.07636
6 Tumor stromal	1	1.83796	0.539465	0.049	0.000529004	3.6754
	2	1.88065	0.539465	0.049	-0.0567893	3.61808
	3	0.966036	0.539465	0.778	-0.871399	2.80347
	4	1.26353	0.482512	0.273	-0.379921	2.90698
	5	0.727109	0.482512	0.909	-0.916343	2.37056
	7	-2.5344	0.482512	0	-4.17785	-0.89095
	8	1.91354	0.539465	0.035	0.0761005	3.75097
	9	-0.516464	0.539465	0.996	-2.3539	1.32097
	10	1.95604	0.539465	0.029	0.118601	3.79347
	11	1.96604	0.539465	0.027	0.128601	3.80347
7 Tumor colonocytes	1	4.37237	0.539465	0	2.53493	6.2098
	2	4.31505	0.539465	0	2.47761	6.15248
	3	3.50044	0.539465	0	1.663	5.33787
	4	3.79793	0.482512	0	2.15448	5.44139
	5	3.26151	0.482512	0	1.61806	4.90496
	6	2.5344	0.482512	0	0.89095	4.17785
	8	4.44794	0.539465	0	2.6105	6.28537
	9	2.01794	0.539465	0.021	0.180503	3.85537
	10	4.49044	0.539465	0	2.653	6.32787
	11	4.50044	0.539465	0	2.663	6.33787
8 HCT116	1	-0.0755715	0.590954	1	-2.08838	1.93724
	2	-0.13289	0.590954	1	-2.1457	1.87992
	3	-0.9475	0.590954	0.872	-2.96031	1.06531
	4	-0.650005	0.539465	0.978	-2.48744	1.18743
	5	-1.18643	0.539465	0.518	-3.02386	0.651009
	6	-1.91354	0.539465	0.035	-3.75097	-0.0761005
	7	-4.44794	0.539465	0	-6.28537	-2.6105
	9	-2.43	0.590954	0.008	-4.44281	-0.417191
	10	0.0425	0.590954	1	-1.97031	2.05531
	11	0.0525	0.590954	1	-1.96031	2.06531
9 SW480	1	2.35443	0.590954	0.011	0.341619	4.36724
	2	2.29711	0.590954	0.014	0.284301	4.30992
	3	1.4825	0.590954	0.329	-0.530309	3.49531
	4	1.77999	0.539465	0.065	-0.0574404	3.61743
	5	1.24357	0.539465	0.45	-0.593862	3.08101
	6	0.516464	0.539465	0.996	-1.32097	2.3539
	7	-2.01794	0.539465	0.021	-3.85537	-0.180503
	8	2.43	0.590954	0.008	0.417191	4.44281
	10	2.4725	0.590954	0.006	0.459691	4.48531
	11	2.4825	0.590954	0.006	0.469691	4.49531
10 Caco2	1	-0.118072	0.590954	1	-2.13088	1.89474
	2	-0.17539	0.590954	1	-2.1882	1.83742
	3	-0.99	0.590954	0.839	-3.00281	1.02281
	4	-0.692505	0.539465	0.967	-2.52994	1.14493
	5	-1.22893	0.539465	0.467	-3.06636	0.608509
	6	-1.95604	0.539465	0.029	-3.79347	-0.118601
	7	-4.49044	0.539465	0	-6.32787	-2.653
	8	-0.0425	0.590954	1	-2.05531	1.97031
	9	-2.4725	0.590954	0.006	-4.48531	-0.459691
	11	0.01	0.590954	1	-2.00281	2.02281
11 DLD1	1	-0.128072	0.590954	1	-2.14088	1.88474
	2	-0.18539	0.590954	1	-2.1982	1.82742
	3	-1	0.590954	0.831	-3.01281	1.01281
	4	-0.702505	0.539465	0.963	-2.53994	1.13493
	5	-1.23893	0.539465	0.455	-3.07636	0.598509
	6	-1.96604	0.539465	0.027	-3.80347	-0.128601
	7	-4.50044	0.539465	0	-6.33787	-2.663
	8	-0.0525	0.590954	1	-2.06531	1.96031
	9	-2.4825	0.590954	0.006	-4.49531	-0.469691
	10	-0.01	0.590954	1	-2.02281	2.00281
		Statistically significant q < 0.05
