# Supplementary material for: Enhanced CXCR4 Expression Associates with Increased Gene Body 5-Hydroxymethylcytosine Modification but not Decreased Promoter Methylation in Colorectal Cancer
Source: Cancers (Basel). 2020 Feb 26;12(3):539. doi: 10.3390/cancers12030539 (PMC7139960; doi:10.3390/cancers12030539)
Supplement: Supplementary file 1 [file cancers-12-00539-s001.zip › Table S2.xlsx]

## Sheet: Densitometry
Densitometry statistics of Western blots
Adj tumor CXCR4	%Area of peak		Adj tumor β-Actin	%Area of peak	%Area normalized as (Adj tumor CXCR4)/( β-actin (Adj tumor))
Lane 1	3.15		Lane 1	8.571	0.367752
Lane 3	8.079		Lane 3	9.635	0.838505
Lane 5	8.812		Lane 5	11.3	0.779823
Lane 7	4.2		Lane 7	10.219	0.410999
Lane 9	6.27		Lane 9	10.09	0.621407
Tumor CXCR4	%Area of peak		Tumor β-Actin	%Area of peak	%Area normalized as (Tumor CXCR4)/( β-actin (Tumor))
Lane 2	14.152		Lane 2	8.036	1.76108
Lane 4	15.569		Lane 4	11.602	1.34192
Lane 6	14.93		Lane 6	12.068	1.23716
Lane 8	16.787		Lane 8	9.543	1.75909
Lane 10	7.298		Lane 10	8.936	0.816697
Paired T-test: Adj tumor (normalized) vs Tumor (normalized)
P-value = 0.0344
95% CI: -1.467 to -0.093
Cell line CXCR4	%Area of peak		Adj tumor β-Actin	%Area of peak	%Area normalized as (Cell line CXCR4)/( β-actin (cell line))
Caco2	na		Lane 1	15.24	na
HCA-7	na		Lane 3	10.99	na
HCT116	na		Lane 5	8.86	na
HT29	30.161		Lane 7	6	5.02
DLD1	na		Lane 9	13.46	na
Lovo	22.25		Lane 10	15.94	1.39
LS174T	na		Lane 11	10.27	na
RKO	na		Lane 12	13.12	na
SW480	47.58		Lane 13	6.08	7.82
