# Supplementary material for: Enhanced CXCR4 Expression Associates with Increased Gene Body 5-Hydroxymethylcytosine Modification but not Decreased Promoter Methylation in Colorectal Cancer
Source: Cancers (Basel). 2020 Feb 26;12(3):539. doi: 10.3390/cancers12030539 (PMC7139960; doi:10.3390/cancers12030539)
Supplement: Supplementary file 1 [file cancers-12-00539-s001.zip › Table S3.xls]

## Sheet: Patient information
	Study ID	Age at Consent	Race	Case diagnosis	Personal history of Diabetes	Type of Diabetes	BMI	Colorectal cancer	Tumor Location	Tumor differentiation	Tumor size (mm)	AJCC Classification/Staging	History of alcohol use	History of tobacco use
	T/C#492	76.8	White	CRC	Yes	Type 2	29.9609	Yes	Distal/Left Colon (splenic flexure to rectum)	WD	2.2 cm x 1.7 cm x 1.1 cm	pT3,N0	No	No
	T/C#499	80.2	White	CRC	No	-	30.4381	Yes	Distal/Left Colon (splenic flexure to rectum)	MD	3.7 x 1.2 x 1.0 cm	pT2	Yes	Yes
	T/C#511	67	Asian	CRC	Not available	-	25.2659	Yes	Proximal/Right Colon (cecum to splenic flexure)	MD	7 cm x 4.4 cm x 2 cm	pT3-tumor invades through the muscularis propria into pericolorectal tissues	No	Yes
	T/C#517	43.7	White	Polyp, CRC	Not available	-	42.6953	Yes	Distal/Left Colon (splenic flexure to rectum)	MD	4.5 cm x 4.0 cm x 0.6 cm	pT3N0	Yes	Yes
	T/C#518	35.7	AA	CRC	Not available	-	32.2632	Yes	Proximal/Right Colon (cecum to splenic flexure)	WD	7.5 x 5.5 x 1.0	pT3 ,pN0	Yes	Yes
	T/C#519	91	AA	CRC	Not available	-	22.6079	Yes	Proximal/Right Colon (cecum to splenic flexure)	MD	4.1 x 2.7 x 0.7 cm	pT2, N0	No	Yes
	T/C#520	68.3	AA	Polyp, CRC	Yes	-	29.5052	Yes	Proximal/Right Colon (cecum to splenic flexure)	PD	8.0 x 4.0 x 1.2 cm	pT3, N0	Yes	Yes
	T/C#534	66.6	White	CRC	No	-	52.3504	Yes	Distal/Left Colon (splenic flexure to rectum)	MD	2.8 x 2.2 x 0.5 cm	pT3, N0	Yes	No
	T/C#535	65	AA	CRC	No	-	38.9	Yes	Proximal/Right Colon (cecum to splenic flexure)	MD	10.5 cm x 7.0 cm x 5.0 cm, 2.3 x 1.4 cm x 1.3 cm	pT3(m)N0	Yes	Former Smoker
	T/C#549	76.2	White	Poly, CRC	Yes	Type 2	33.6888	Yes	Distal/Left Colon (splenic flexure to rectum)	MD	5.5 x 5.0 x 2.5 cm	pT3N0	No	Yes
	H#566D/P	61.1	AA	Control	No	-	30.5781	No	-	-	-	-	Yes	Yes
	H#571D/P	77.4	White	Control	No	-	21.2043	No	-	-	-	-	Yes	No
	H#576D/P	47	White	Control	No	-	23.5828	No	-	-	-	-	Yes	No
	H#577D/P	46.7	AA	Control	No	-	33.209	No	-	-	-	-	No	No
	H#578D/P	33.8	Asian	Control	No	-	21.7687	No	-	-	-	-	No	No
	T/C = Tumor/Control									WD=Well differentiated
	D/P = Distal/Proximal colon									MD= Moderately differentiated
	H = Healthy colon									PD= Poorly differentiated
